# Supplementary material for: Effect of nipa palm (Nypa fruticans Wurmb.) vinegar on the incretin hormones and intestinal glucose transporters in type 2 diabetes mellitus rat model
Source: BMC Complement Med Ther. 2025 May 30;25:192. doi: 10.1186/s12906-025-04933-8 (PMC12123729; doi:10.1186/s12906-025-04933-8)
Supplement: Supplementary file 1 — Supplementary Material 1 [file 12906_2025_4933_MOESM1_ESM.xlsx]

## Sheet: Sheet1
Ct Values
Sample	GLUT2 Ct 1	GLUT2 Ct 2	Average	SGLT1 Ct 1	SGLT1 Ct 2	Average	GAPDH Ct 1	GAPDH Ct 2	Average
1C1R1-G1	26.15	24.42	25.285	22.01	18.11	20.06	15.08	14.34	14.71
1C1R2-G1	22.15	21.61	21.88	22.33	22.03	22.18	22.27	22.05	22.16
3C1R1-G1	27.04	24.69	25.865	22.24	20.08	21.16	15.22	17.15	16.185
1C2R2-G2	29.06	29.13	29.095	21.5	22.19	21.845	15.19	17.29	16.24
1C2R3-G2	22.53	25.44	23.985	13.61	14.69	14.15	19.24	19.15	19.195
3C3R4-G2	22.15	25.36	23.755	18.21	18.49	18.35	14.07	19.01	16.54
1C3R1-G3	25.12	25.68	25.4	21.5	20.42	20.96	12.31	12.41	12.36
1C3R3-G3	25.22	25.41	25.315	14.13	14.5	14.315	14.03	15.44	14.735
2C2R4-G3	27.13	27.06	27.095	13.48	22.11	17.795	14.07	17.14	15.605
1C4R2-G4	29.1	29.05	29.075	18.76	15.3	17.03	14.2	17.2	15.7
2C3R4-G4	25.57	26.2	25.885	20.27	18.54	19.405	12.39	17	14.695
1C4R3-G4	25.33	25.4	25.365	18.49	18.43	18.46	15.33	15.35	15.34
2C4R3-G5	27.07	26.65	26.86	20.38	18.39	19.385	14.37	16.68	15.525
3C3R1-G5	25.61	25.4	25.505	18.17	18.1	18.135	19.35	19.02	19.185
3C3R2-G5	25.52	22.82	24.17	18.47	18.54	18.505	19.03	19.04	19.035
1C6R3-G6	25.68	24.4	25.04	20.26	20.43	20.345	17.34	19.79	18.565
2C5R2-G6	29.49	29.71	29.6	18.77	18.31	18.54	15.31	12.19	13.75
3C2R1-G6	29.1	26.47	27.785	22.11	22.05	22.08	22.25	22.04	22.145
